# Supplementary material for: Prognostic value of plasma circulating tumor DNA fraction across four common cancer types: a real-world outcomes study
Source: Ann Oncol. Author manuscript; Available in PMC 2023 Jan 1. (PMC9805517; doi:10.1016/j.annonc.2022.09.163)
Supplement: SupplementaryTables [file NIHMS1850389-supplement-SupplementaryTables.xlsx]

## Sheet: Prostate
	All N=198	TF<10 N=90	TF>=10 N=108	p-value
Line number:				0.647
1	46 (23.2%)	23 (25.6%)	23 (21.3%)
2	52 (26.3%)	21 (23.3%)	31 (28.7%)
3	39 (19.7%)	20 (22.2%)	19 (17.6%)
4+	61 (30.8%)	26 (28.9%)	35 (32.4%)
Practice type:				0.718
Academic	34 (17.2%)	14 (15.6%)	20 (18.5%)
Community	164 (82.8%)	76 (84.4%)	88 (81.5%)
Age at index date	76.0 [69.0;81.8]	76.0 [69.0;82.0]	76.0 [68.8;80.2]	0.433
Race:				0.078
Black or African American	27 (13.6%)	12 (13.3%)	15 (13.9%)
Other Race	41 (20.7%)	12 (13.3%)	29 (26.9%)
White	119 (60.1%)	62 (68.9%)	57 (52.8%)
Unknown	11 (5.56%)	4 (4.44%)	7 (6.48%)
ECOG performance score:				0.188
0	53 (26.8%)	30 (33.3%)	23 (21.3%)
1	80 (40.4%)	36 (40.0%)	44 (40.7%)
2+	43 (21.7%)	15 (16.7%)	28 (25.9%)
Unknown	22 (11.1%)	9 (10.0%)	13 (12.0%)
Albumin:				0.129
< LLN	27 (13.6%)	8 (8.89%)	19 (17.6%)
WNL	150 (75.8%)	74 (82.2%)	76 (70.4%)
Unknown	21 (10.6%)	8 (8.89%)	13 (12.0%)
Alkaline phosphatase:				<0.001
> ULN	69 (34.8%)	12 (13.3%)	57 (52.8%)
WNL	104 (52.5%)	69 (76.7%)	35 (32.4%)
Unknown	25 (12.6%)	9 (10.0%)	16 (14.8%)
Hemoglobin:				0.043
< LLN	135 (68.2%)	57 (63.3%)	78 (72.2%)
WNL	40 (20.2%)	25 (27.8%)	15 (13.9%)
Unknown	23 (11.6%)	8 (8.89%)	15 (13.9%)
Neutrophil to lymphocyte ratio:				0.083
< 2.5	45 (22.7%)	27 (30.0%)	18 (16.7%)
>= 2.5	116 (58.6%)	48 (53.3%)	68 (63.0%)
Unknown	37 (18.7%)	15 (16.7%)	22 (20.4%)
logPSA	5.50 [3.85;7.09]	4.53 [2.87;6.24]	6.25 [4.71;7.51]	<0.001

## Sheet: Breast
	All N=402	TF<10 N=238	TF>=10 N=164	p-value
Line number:				0.239
1	121 (30.1%)	67 (28.2%)	54 (32.9%)
2	73 (18.2%)	48 (20.2%)	25 (15.2%)
3	58 (14.4%)	39 (16.4%)	19 (11.6%)
4+	150 (37.3%)	84 (35.3%)	66 (40.2%)
Practice type:				0.228
Academic	42 (10.4%)	29 (12.2%)	13 (7.93%)
Community	360 (89.6%)	209 (87.8%)	151 (92.1%)
Age at index date	63.0 [56.0;72.0]	64.0 [57.2;72.0]	62.0 [55.0;70.0]	0.074
Race:				0.100
Asian	12 (2.99%)	6 (2.52%)	6 (3.66%)
Black or African American	47 (11.7%)	32 (13.4%)	15 (9.15%)
Other Race	64 (15.9%)	39 (16.4%)	25 (15.2%)
White	248 (61.7%)	149 (62.6%)	99 (60.4%)
Unknown	31 (7.71%)	12 (5.04%)	19 (11.6%)
ECOG performance score:				0.135
0	148 (36.8%)	90 (37.8%)	58 (35.4%)
1	147 (36.6%)	90 (37.8%)	57 (34.8%)
2+	50 (12.4%)	22 (9.24%)	28 (17.1%)
Unknown	57 (14.2%)	36 (15.1%)	21 (12.8%)
Hormone receptor status:				0.797
Negative	70 (17.4%)	39 (16.4%)	31 (18.9%)
Positive	330 (82.1%)	198 (83.2%)	132 (80.5%)
Unknown	2 (0.50%)	1 (0.42%)	1 (0.61%)
Her2 status:				0.495
Equivocal	13 (3.23%)	10 (4.20%)	3 (1.83%)
Negative	351 (87.3%)	207 (87.0%)	144 (87.8%)
Positive	32 (7.96%)	17 (7.14%)	15 (9.15%)
Unknown	6 (1.49%)	4 (1.68%)	2 (1.22%)
Sites of metastasis:				<0.001
Bone only	83 (20.6%)	56 (23.5%)	27 (16.5%)
Brain and Liver metastases	25 (6.22%)	8 (3.36%)	17 (10.4%)
Brain metastases	17 (4.23%)	12 (5.04%)	5 (3.05%)
Liver metastases	147 (36.6%)	68 (28.6%)	79 (48.2%)
Other metastases	130 (32.3%)	94 (39.5%)	36 (22.0%)
Sex:				1.000
F	399 (99.3%)	236 (99.2%)	163 (99.4%)
M	3 (0.75%)	2 (0.84%)	1 (0.61%)

## Sheet: NSCLC
	All N=902	TF<10 N=703	TF>=10 N=199	p-value
Line number:				0.126
1	659 (73.1%)	510 (72.5%)	149 (74.9%)
2	122 (13.5%)	94 (13.4%)	28 (14.1%)
3	56 (6.21%)	41 (5.83%)	15 (7.54%)
4+	65 (7.21%)	58 (8.25%)	7 (3.52%)
Practice type:				0.959
Academic	74 (8.20%)	57 (8.11%)	17 (8.54%)
Community	828 (91.8%)	646 (91.9%)	182 (91.5%)
Age at index date	71.0 [63.0;78.0]	72.0 [63.5;78.0]	69.0 [62.5;76.0]	0.032
Race:				0.206
Asian	42 (4.66%)	37 (5.26%)	5 (2.51%)
Black or African American	67 (7.43%)	51 (7.25%)	16 (8.04%)
Other Race	148 (16.4%)	107 (15.2%)	41 (20.6%)
White	546 (60.5%)	432 (61.5%)	114 (57.3%)
Unknown	99 (11.0%)	76 (10.8%)	23 (11.6%)
ECOG performance score:				0.001
0	237 (26.3%)	191 (27.2%)	46 (23.1%)
1	369 (40.9%)	300 (42.7%)	69 (34.7%)
2+	173 (19.2%)	115 (16.4%)	58 (29.1%)
Unknown	123 (13.6%)	97 (13.8%)	26 (13.1%)
Sex:				0.213
F	477 (52.9%)	380 (54.1%)	97 (48.7%)
M	425 (47.1%)	323 (45.9%)	102 (51.3%)
Smoking status:				0.708
History of smoking	719 (79.7%)	558 (79.4%)	161 (80.9%)
No history of smoking	183 (20.3%)	145 (20.6%)	38 (19.1%)
EGFR mutation status:				0.009
Negative	755 (83.7%)	601 (85.5%)	154 (77.4%)
Positive	147 (16.3%)	102 (14.5%)	45 (22.6%)
KRAS mutation status:				1.000
Negative	700 (77.6%)	546 (77.7%)	154 (77.4%)
Positive	202 (22.4%)	157 (22.3%)	45 (22.6%)
BRAF mutation status:				0.710
Negative	859 (95.2%)	668 (95.0%)	191 (96.0%)
Positive	43 (4.77%)	35 (4.98%)	8 (4.02%)
Sites of metastasis:				<0.001
Bone only	97 (10.8%)	82 (11.7%)	15 (7.54%)
Brain and Liver metastases	40 (4.43%)	19 (2.70%)	21 (10.6%)
Brain metastases	141 (15.6%)	114 (16.2%)	27 (13.6%)
Liver metastases	95 (10.5%)	53 (7.54%)	42 (21.1%)
No metastases	101 (11.2%)	85 (12.1%)	16 (8.04%)
Other metastases	428 (47.5%)	350 (49.8%)	78 (39.2%)
Histology:				0.084
Non-squamous cell carcinoma	700 (77.6%)	557 (79.2%)	143 (71.9%)
NSCLC histology NOS	51 (5.65%)	36 (5.12%)	15 (7.54%)
Squamous cell carcinoma	151 (16.7%)	110 (15.6%)	41 (20.6%)

## Sheet: CRC
	All N=223	TF<10 N=115	TF>=10 N=108	p-value
Line number:				0.013
1	88 (39.5%)	48 (41.7%)	40 (37.0%)
2	44 (19.7%)	25 (21.7%)	19 (17.6%)
3	41 (18.4%)	26 (22.6%)	15 (13.9%)
4+	50 (22.4%)	16 (13.9%)	34 (31.5%)
Practice type:				0.877
Academic	14 (6.28%)	8 (6.96%)	6 (5.56%)
Community	209 (93.7%)	107 (93.0%)	102 (94.4%)
Age at index date	63.0 [54.0;71.0]	64.0 [53.5;73.0]	62.0 [55.8;68.0]	0.352
Race:				0.505
Black or African American	21 (9.42%)	8 (6.96%)	13 (12.0%)
Other Race	50 (22.4%)	25 (21.7%)	25 (23.1%)
White	134 (60.1%)	71 (61.7%)	63 (58.3%)
Unknown	18 (8.07%)	11 (9.57%)	7 (6.48%)
ECOG performance score:				0.427
0	72 (32.3%)	37 (32.2%)	35 (32.4%)
1	89 (39.9%)	48 (41.7%)	41 (38.0%)
2+	31 (13.9%)	12 (10.4%)	19 (17.6%)
Unknown	31 (13.9%)	18 (15.7%)	13 (12.0%)
Sex:				0.139
F	97 (43.5%)	56 (48.7%)	41 (38.0%)
M	126 (56.5%)	59 (51.3%)	67 (62.0%)
BRAF V600E mutation status:				0.345
Negative	208 (93.3%)	105 (91.3%)	103 (95.4%)
Positive	15 (6.73%)	10 (8.70%)	5 (4.63%)
RAS mutation status:				0.472
Negative	116 (52.0%)	63 (54.8%)	53 (49.1%)
Positive	107 (48.0%)	52 (45.2%)	55 (50.9%)
ERBB2 mutation status:				0.533
Negative	204 (91.5%)	107 (93.0%)	97 (89.8%)
Positive	19 (8.52%)	8 (6.96%)	11 (10.2%)
Sidedness at diagnosis:				0.552
Left colon	65 (29.1%)	31 (27.0%)	34 (31.5%)
Multiple	1 (0.45%)	1 (0.87%)	0 (0.00%)
Rectum	57 (25.6%)	26 (22.6%)	31 (28.7%)
Right colon	42 (18.8%)	26 (22.6%)	16 (14.8%)
Transverse colon	5 (2.24%)	3 (2.61%)	2 (1.85%)
Unspecified colon	52 (23.3%)	27 (23.5%)	25 (23.1%)
Unknown	1 (0.45%)	1 (0.87%)	0 (0.00%)
MSI:				0.030
Indeterminate	113 (50.7%)	56 (48.7%)	57 (52.8%)
Negative	103 (46.2%)	52 (45.2%)	51 (47.2%)
Positive	7 (3.14%)	7 (6.09%)	0 (0.00%)
